# Supplementary material for: Residual Black Wolfberry Fruit Improves Meat Quality of Sheep by Enhancing Immune and Antioxidant Capacity
Source: Vet Sci. 2025 Apr 1;12(4):324. doi: 10.3390/vetsci12040324 (PMC12030814; doi:10.3390/vetsci12040324)
Supplement: Supplementary file 1 [file vetsci-12-00324-s001.zip]

Archive with 1 entries (1 files):
- vetsci-3521500-supplementary.pdf
